# Supplementary material for: The ML1Nx2 Phosphatidylinositol 3,5-Bisphosphate Probe Shows Poor Selectivity in Cells
Source: PLoS One. 2015 Oct 13;10(10):e0139957. doi: 10.1371/journal.pone.0139957 (PMC4604148; doi:10.1371/journal.pone.0139957)
Supplement: S1 File — The folder labeled “Cell 2” contains raw images as well as the nMDP images of the cell shown in Fig 1A. “Lipids-pooled” is the Graphpad Prism spreadsheet containing nMDP data from all cells analyzed and plotted in the bar graph in Fig 1A. The folder labeled “Cell 22” contains raw images as well as the nMDP images of the cell shown in Fig 1B. “Rabs-pooled” is the Graphpad Prism spreadsheet containing nMDP data from all cells analyzed and plotted in the bar graph in Fig 1A. (ZIP) [file pone.0139957.s001.zip]

Archive with 66 entries (55 files):
- Fig1/
- Fig1/Cell2/
- Fig1/Cell2/0218-0237.roi
- __MACOSX/
- __MACOSX/Fig1/
- __MACOSX/Fig1/Cell2/
- __MACOSX/Fig1/Cell2/._0218-0237.roi
- Fig1/Cell2/Lamp1-2.tif
- __MACOSX/Fig1/Cell2/._Lamp1-2.tif
- Fig1/Cell2/ML1Nx2-2.tif
- __MACOSX/Fig1/Cell2/._ML1Nx2-2.tif
- Fig1/Cell2/nMDP/
- Fig1/Cell2/nMDP/lamp1-1.tif
- __MACOSX/Fig1/Cell2/nMDP/
- __MACOSX/Fig1/Cell2/nMDP/._lamp1-1.tif
- Fig1/Cell2/nMDP/Lamp5-1.tif
- __MACOSX/Fig1/Cell2/nMDP/._Lamp5-1.tif
- Fig1/Cell2/nMDP/Lamp7-1.tif
- __MACOSX/Fig1/Cell2/nMDP/._Lamp7-1.tif
- Fig1/Cell2/nMDP/Rab5-1.tif
- __MACOSX/Fig1/Cell2/nMDP/._Rab5-1.tif
- Fig1/Cell2/nMDP/Rab7-1.tif
- __MACOSX/Fig1/Cell2/nMDP/._Rab7-1.tif
- __MACOSX/Fig1/Cell2/._nMDP
- Fig1/Cell2/Rab5-2.tif
- __MACOSX/Fig1/Cell2/._Rab5-2.tif
- Fig1/Cell2/Rab7-2.tif
- __MACOSX/Fig1/Cell2/._Rab7-2.tif
- __MACOSX/Fig1/._Cell2
- Fig1/Cell22/
- Fig1/Cell22/0283-0268.roi
- __MACOSX/Fig1/Cell22/
- __MACOSX/Fig1/Cell22/._0283-0268.roi
- Fig1/Cell22/FYVE-22.tif
- __MACOSX/Fig1/Cell22/._FYVE-22.tif
- Fig1/Cell22/ML1Nx2-22-15um.tif
- __MACOSX/Fig1/Cell22/._ML1Nx2-22-15um.tif
- Fig1/Cell22/ML1Nx2-22.tif
- __MACOSX/Fig1/Cell22/._ML1Nx2-22.tif
- Fig1/Cell22/nMDP/
- Fig1/Cell22/nMDP/FYVE-P4M.tif
- __MACOSX/Fig1/Cell22/nMDP/
- __MACOSX/Fig1/Cell22/nMDP/._FYVE-P4M.tif
- Fig1/Cell22/nMDP/FYVE.tif
- __MACOSX/Fig1/Cell22/nMDP/._FYVE.tif
- Fig1/Cell22/nMDP/P4M-PH.tif
- __MACOSX/Fig1/Cell22/nMDP/._P4M-PH.tif
- Fig1/Cell22/nMDP/P4M.tif
- __MACOSX/Fig1/Cell22/nMDP/._P4M.tif
- Fig1/Cell22/nMDP/PH.tif
- __MACOSX/Fig1/Cell22/nMDP/._PH.tif
- __MACOSX/Fig1/Cell22/._nMDP
- Fig1/Cell22/nMDP.pdf
- __MACOSX/Fig1/Cell22/._nMDP.pdf
- Fig1/Cell22/P4M-22.tif
- __MACOSX/Fig1/Cell22/._P4M-22.tif
- Fig1/Cell22/PH-22.tif
- __MACOSX/Fig1/Cell22/._PH-22.tif
- __MACOSX/Fig1/._Cell22
- Fig1/ICA2.tif
- __MACOSX/Fig1/._ICA2.tif
- Fig1/Lipids-pooled.pzf
- __MACOSX/Fig1/._Lipids-pooled.pzf
- Fig1/Rabs-pooled.pzf
- __MACOSX/Fig1/._Rabs-pooled.pzf
- __MACOSX/._Fig1
