# Supplementary material for: The ML1Nx2 Phosphatidylinositol 3,5-Bisphosphate Probe Shows Poor Selectivity in Cells
Source: PLoS One. 2015 Oct 13;10(10):e0139957. doi: 10.1371/journal.pone.0139957 (PMC4604148; doi:10.1371/journal.pone.0139957)
Supplement: S2 File — The folder labeled “Wm” contains raw images of the cell shown in Fig 2. “Wm-pooled” is the Graphpad Prism spreadsheet containing normalized intensity data from all cells analyzed and plotted in the graph in Fig 2. (ZIP) [file pone.0139957.s002.zip]

Archive with 31 entries (26 files):
- Fig2/
- Fig2/Wm/
- Fig2/Wm/DIC-1.tif
- __MACOSX/
- __MACOSX/Fig2/
- __MACOSX/Fig2/Wm/
- __MACOSX/Fig2/Wm/._DIC-1.tif
- Fig2/Wm/DIC-2.tif
- __MACOSX/Fig2/Wm/._DIC-2.tif
- Fig2/Wm/ML1Nx2-1.tif
- __MACOSX/Fig2/Wm/._ML1Nx2-1.tif
- Fig2/Wm/ML1Nx2-2.tif
- __MACOSX/Fig2/Wm/._ML1Nx2-2.tif
- Fig2/Wm/Rab5-1.tif
- __MACOSX/Fig2/Wm/._Rab5-1.tif
- Fig2/Wm/Rab5-2.tif
- __MACOSX/Fig2/Wm/._Rab5-2.tif
- Fig2/Wm/RoiSet.zip
- __MACOSX/Fig2/Wm/._RoiSet.zip
- Fig2/Wm/Wm-1.tif
- __MACOSX/Fig2/Wm/._Wm-1.tif
- Fig2/Wm/Wm-2.tif
- __MACOSX/Fig2/Wm/._Wm-2.tif
- Fig2/Wm/Wm-pooled.pdf
- __MACOSX/Fig2/Wm/._Wm-pooled.pdf
- Fig2/Wm/Wm.pdf
- __MACOSX/Fig2/Wm/._Wm.pdf
- __MACOSX/Fig2/._Wm
- Fig2/Wm-pooled.pzfx
- __MACOSX/Fig2/._Wm-pooled.pzfx
- __MACOSX/._Fig2
