# Supplementary material for: The ML1Nx2 Phosphatidylinositol 3,5-Bisphosphate Probe Shows Poor Selectivity in Cells
Source: PLoS One. 2015 Oct 13;10(10):e0139957. doi: 10.1371/journal.pone.0139957 (PMC4604148; doi:10.1371/journal.pone.0139957)
Supplement: S3 File — The folder labeled “MTM” contains raw images of the cell shown in Fig 3. “MTM-pooled” is the Graphpad Prism spreadsheet containing normalized intensity data from all cells analyzed and plotted in the graph in Fig 3. (ZIP) [file pone.0139957.s003.zip]

Archive with 33 entries (28 files):
- Fig3/
- Fig3/MTM/
- Fig3/MTM/FYVE-1.tif
- __MACOSX/
- __MACOSX/Fig3/
- __MACOSX/Fig3/MTM/
- __MACOSX/Fig3/MTM/._FYVE-1.tif
- Fig3/MTM/FYVE-2.tif
- __MACOSX/Fig3/MTM/._FYVE-2.tif
- Fig3/MTM/ML1Nx2-1.tif
- __MACOSX/Fig3/MTM/._ML1Nx2-1.tif
- Fig3/MTM/ML1Nx2-2.tif
- __MACOSX/Fig3/MTM/._ML1Nx2-2.tif
- Fig3/MTM/MTM-1.tif
- __MACOSX/Fig3/MTM/._MTM-1.tif
- Fig3/MTM/MTM-2.tif
- __MACOSX/Fig3/MTM/._MTM-2.tif
- Fig3/MTM/MTM-pooled.pdf
- __MACOSX/Fig3/MTM/._MTM-pooled.pdf
- Fig3/MTM/MTM-pooled.pzfx
- __MACOSX/Fig3/MTM/._MTM-pooled.pzfx
- Fig3/MTM/MTM1.pdf
- __MACOSX/Fig3/MTM/._MTM1.pdf
- Fig3/MTM/Rab5-1.tif
- __MACOSX/Fig3/MTM/._Rab5-1.tif
- Fig3/MTM/Rab5-2.tif
- __MACOSX/Fig3/MTM/._Rab5-2.tif
- Fig3/MTM/RoiSet.zip
- __MACOSX/Fig3/MTM/._RoiSet.zip
- __MACOSX/Fig3/._MTM
- Fig3/MTM-pooled.pzfx
- __MACOSX/Fig3/._MTM-pooled.pzfx
- __MACOSX/._Fig3
