# Supplementary material for: The ML1Nx2 Phosphatidylinositol 3,5-Bisphosphate Probe Shows Poor Selectivity in Cells
Source: PLoS One. 2015 Oct 13;10(10):e0139957. doi: 10.1371/journal.pone.0139957 (PMC4604148; doi:10.1371/journal.pone.0139957)
Supplement: S4 File — Raw “tiff” image files of the cell shown in Fig 4. “pooled” is the Graphpad Prism spreadsheet containing normalized intensity and nMDP data from all cells analyzed and plotted in the graph in Fig 4. (ZIP) [file pone.0139957.s004.zip]

Archive with 38 entries (35 files):
- Fig4/
- Fig4/DIC--2.tif
- __MACOSX/
- __MACOSX/Fig4/
- __MACOSX/Fig4/._DIC--2.tif
- Fig4/DIC--2roi.tif
- __MACOSX/Fig4/._DIC--2roi.tif
- Fig4/DIC-1.tif
- __MACOSX/Fig4/._DIC-1.tif
- Fig4/DIC-180.tif
- __MACOSX/Fig4/._DIC-180.tif
- Fig4/DIC-montage.tif
- __MACOSX/Fig4/._DIC-montage.tif
- Fig4/lamp1--2.tif
- __MACOSX/Fig4/._lamp1--2.tif
- Fig4/lamp1-180.tif
- __MACOSX/Fig4/._lamp1-180.tif
- Fig4/Lamp1-Montage.tif
- __MACOSX/Fig4/._Lamp1-Montage.tif
- Fig4/lamp1.tif
- __MACOSX/Fig4/._lamp1.tif
- Fig4/ML1Nx2--2.tif
- __MACOSX/Fig4/._ML1Nx2--2.tif
- Fig4/ML1Nx2-180.tif
- __MACOSX/Fig4/._ML1Nx2-180.tif
- Fig4/ML1Nx2-Montage.tif
- __MACOSX/Fig4/._ML1Nx2-Montage.tif
- Fig4/ML1Nx2.tif
- __MACOSX/Fig4/._ML1Nx2.tif
- Fig4/nMDP--2.tif
- __MACOSX/Fig4/._nMDP--2.tif
- Fig4/nMDP-180.tif
- __MACOSX/Fig4/._nMDP-180.tif
- Fig4/nMDP-Montage.tif
- __MACOSX/Fig4/._nMDP-Montage.tif
- Fig4/pooled.pzfx
- __MACOSX/Fig4/._pooled.pzfx
- __MACOSX/._Fig4
