# Supplementary material for: The ML1Nx2 Phosphatidylinositol 3,5-Bisphosphate Probe Shows Poor Selectivity in Cells
Source: PLoS One. 2015 Oct 13;10(10):e0139957. doi: 10.1371/journal.pone.0139957 (PMC4604148; doi:10.1371/journal.pone.0139957)
Supplement: S5 File — Raw “jpeg” image files of the cell shown in Fig 4. (ZIP) [file pone.0139957.s005.zip]

Archive with 35 entries (30 files):
- Fig5/
- Fig5/.DS_Store
- __MACOSX/
- __MACOSX/Fig5/
- __MACOSX/Fig5/._.DS_Store
- Fig5/150413 To Gerry/
- Fig5/150413 To Gerry/KO1-DIC.jpg
- __MACOSX/Fig5/150413 To Gerry/
- __MACOSX/Fig5/150413 To Gerry/._KO1-DIC.jpg
- Fig5/150413 To Gerry/KO1-GFP.jpg
- __MACOSX/Fig5/150413 To Gerry/._KO1-GFP.jpg
- Fig5/150413 To Gerry/KO2-DIC.jpg
- __MACOSX/Fig5/150413 To Gerry/._KO2-DIC.jpg
- Fig5/150413 To Gerry/KO2-GFP.jpg
- __MACOSX/Fig5/150413 To Gerry/._KO2-GFP.jpg
- Fig5/150413 To Gerry/WT-DIC.jpg
- __MACOSX/Fig5/150413 To Gerry/._WT-DIC.jpg
- Fig5/150413 To Gerry/WT-GFP.jpg
- __MACOSX/Fig5/150413 To Gerry/._WT-GFP.jpg
- __MACOSX/Fig5/._150413 To Gerry
- Fig5/150413 To Gerry.zip
- __MACOSX/Fig5/._150413 To Gerry.zip
- Fig5/KO1-DIC.jpg
- __MACOSX/Fig5/._KO1-DIC.jpg
- Fig5/KO1-GFP.jpg
- __MACOSX/Fig5/._KO1-GFP.jpg
- Fig5/KO2-DIC.jpg
- __MACOSX/Fig5/._KO2-DIC.jpg
- Fig5/KO2-GFP.jpg
- __MACOSX/Fig5/._KO2-GFP.jpg
- Fig5/WT-DIC.jpg
- __MACOSX/Fig5/._WT-DIC.jpg
- Fig5/WT-GFP.jpg
- __MACOSX/Fig5/._WT-GFP.jpg
- __MACOSX/._Fig5
